# Supplementary material for: An Update on Myocarditis in Forensic Pathology
Source: Diagnostics (Basel). 2024 Apr 3;14(7):760. doi: 10.3390/diagnostics14070760 (PMC11011922; doi:10.3390/diagnostics14070760)
Supplement: Supplementary file 1 [file diagnostics-14-00760-s001.zip]

Archive with 1 entries (1 files):
- diagnostics-2900477-supplementary.pdf
